# Supplementary material for: IFNL4-ΔG is associated with prostate cancer among men at increased risk of sexually transmitted infections
Source: Commun Biol. 2018 Nov 14;1:191. doi: 10.1038/s42003-018-0193-5 (PMC6235841; doi:10.1038/s42003-018-0193-5)
Supplement: Supplementary file 3 — Supplementary Data 1 [file 42003_2018_193_MOESM3_ESM.xlsx]

## Sheet: Sheet1
Supplementary Data 1. IFNL4 genotype and clinical information for 976 cases and 1034 controls.
	Case or Control	Ethinicity/Race	IFNL4 genotype	Gleason score	Stage	PSA (ng/ml)
1	case	European American	dG/TT	9	IIB	14.3
2	case	African American	dG/dG	8	IIA	4.77
3	case	African American	dG/TT	6	IIB	17.6
4	case	European American	dG/TT	7	IV	535.7
5	case	African American	No DNA	8	IV	165.2
6	case	European American	dG/TT	7	IIA	11.4
7	case	European American	dG/TT	7	IIB	4.35
8	case	African American	No DNA	6	IIB	4.8
9	case	European American	dG/TT	7	IV	30.58
10	case	European American	dG/TT	6	IIB	4.48
11	case	African American	No DNA	7	IIB	6.34
12	case	African American	dG/dG	6	IIB	4.1
13	case	European American	dG/TT	7	IIA	4.1
14	case	European American	dG/TT	9	IV	765
15	case	European American	dG/TT	7	IIA	10.7
16	case	European American	dG/TT	7	III	10.3
17	case	African American	dG/TT	7	III	7.8
18	case	African American	dG/dG	7	IIA	11.5
19	case	African American	No DNA	6	IIB	11
20	case	European American	TT/TT	7	IIA	5.2
21	case	African American	dG/dG	7	IIA	5.42
22	case	European American	dG/TT	8	IV	12.6
23	case	African American	dG/TT	7	IIB	5.65
24	case	African American	dG/dG	7	IIA	6.1
25	case	European American	TT/TT	7	III	6.5
26	case	African American	dG/dG	7	IIA	14.1
27	case	African American	dG/TT	7	IIB	6.39
28	case	African American	dG/TT	7	IIB	5.88
29	case	European American	Undetermined	10	III	125.87
30	case	African American	dG/TT	7	IIA	11
31	case	European American	TT/TT	7	III	19.8
32	case	African American	dG/TT	7	IIB	39
33	case	African American	dG/TT	6	IIA	4.07
34	case	European American	TT/TT	6	I	5.73
35	case	European American	TT/TT	8	III	7.2
36	case	African American	TT/TT	6	I	4.6
37	case	European American	TT/TT	10	III	3.39
38	case	African American	dG/TT	7	III	7
39	case	African American	No DNA	6	IIB	7
40	case	African American	dG/dG	6	I	5.3
41	case	European American	dG/TT	6	I	4.23
42	case	African American	No DNA	7	IIA	15.03
43	case	European American	dG/TT	8	IIB	5.6
44	case	African American	dG/dG	7	IIA	4.98
45	case	European American	No DNA	6	IIB	0.5
46	case	European American	TT/TT	7	IIA	13.7
47	case	European American	dG/TT	6	IIB	3.61
48	case	European American	TT/TT	6	IIB	8.94
49	case	European American	TT/TT	6	I	4.8
50	case	African American	TT/TT	6	IIB	5.25
51	case	European American	dG/dG	7	IIA	3.7
52	case	African American	dG/TT	6	I	5.5
53	case	European American	No DNA	6	I	8
54	case	European American	dG/dG	6	I	4.9
55	case	African American	dG/dG	7	IIB
56	case	African American	TT/TT	6	I	6.36
57	case	European American	dG/TT	7	IIB	5.4
58	case	European American	TT/TT	7	IIB	9.82
59	case	European American	TT/TT	8	IIB	16
60	case	European American	dG/dG	6	I
61	case	African American	dG/TT	7	IIA	10.87
62	case	European American	dG/dG	7	III	4.1
63	case	European American	dG/TT	7	IIB	11.25
64	case	African American	No DNA	6	IIB	15.87
65	case	European American	TT/TT	7	IIB	3.5
66	case	African American	dG/TT	7	III	21
67	case	European American	No DNA	6	I	5.8
68	case	African American	dG/TT	9	IIB	32.29
69	case	European American	TT/TT	7	IIB	11.9
70	case	European American	dG/TT	6	I	4.9
71	case	European American	TT/TT	7	IIA	18.6
72	case	European American	No DNA	6	III	4.91
73	case	African American	dG/TT	6	IIB	7.3
74	case	European American	dG/dG	6	IIB	18.38
75	case	African American	TT/TT	8	IIB	10
76	case	European American	dG/TT	7	IIB	4.2
77	case	European American	dG/TT	9	IIB	15.17
78	case	European American	TT/TT	9	III	4.9
79	case	European American	TT/TT	6	IIB	2.1
80	case	African American	dG/TT	7	IIA	5.3
81	case	European American	dG/TT	6	IIB	5
82	case	European American	No DNA	7	IIB	13.5
83	case	European American	dG/TT	6	I	4.9
84	case	European American	dG/TT	6	IIA	19.3
85	case	African American	dG/TT	7	IIA	6.1
86	case	European American	dG/TT	6	IIB	4.6
87	case	European American	No DNA	6	IIB	6.4
88	case	European American	No DNA	8	IIB	5.9
89	case	European American	No DNA	6	III	6.3
90	case	European American	dG/TT	6	III	6.6
91	case	European American	dG/dG	6	I	4.8
92	case	African American	No DNA	7	I	9.5
93	case	African American	TT/TT	7	IIB	17.02
94	case	African American	dG/TT	9	IV	50
95	case	African American	dG/dG	7	IIA	6.5
96	case	African American	No DNA	7	IIA	43.9
97	case	European American	TT/TT	9	III	9.4
98	case	European American	dG/TT	6	I	1.5
99	case	European American	No DNA	6	IIA	16.8
100	case	African American	dG/dG	7	IIA	9
101	case	European American	dG/TT	6	IIB	4.8
102	case	African American	dG/dG	7	IIB	5.09
103	case	European American	dG/dG	7	IIB	24.22
104	case	European American	TT/TT	9	IV	5.04
105	case	African American	dG/TT	8	IIB	9.7
106	case	European American	dG/TT	7	IV	10
107	case	European American	dG/TT	9	III	152
108	case	European American	dG/TT	7	IV	5.53
109	case	African American	dG/dG	7	IIA	8
110	case	African American	dG/dG	7	IIB	5.2
111	case	European American	Undetermined	8	IIB	7.37
112	case	African American	dG/dG	6	I	7
113	case	African American	dG/dG	6	IIA	13.37
114	case	European American	TT/TT	7	IIB	5.33
115	case	African American	dG/dG	7	IV	20.04
116	case	European American	dG/dG	6	IIA	11
117	case	African American	No DNA	6	IIB	4.1
118	case	European American	No DNA	6	I	5.7
119	case	African American	TT/TT	7	IIA	13
120	case	African American	TT/TT	8	IIB	118
121	case	European American	dG/dG	7	IIB	10.46
122	case	European American	TT/TT	8	IV	10.1
123	case	European American	TT/TT	6	I	3
124	case	European American	TT/TT	7	IIB	27.3
125	case	European American	dG/TT	7	IIB	9.5
126	case	African American	dG/dG	7	IIB	14.9
127	case	European American	No DNA	7	IIA	7.8
128	case	European American	dG/TT	8	IIB	5.45
129	case	European American	TT/TT	6	I	6.49
130	case	African American	dG/dG	6	IIA	18
131	case	European American	TT/TT	7	IIB	3.4
132	case	African American	dG/dG	7	IIB	4.53
133	case	European American	dG/TT	7	IV	39.5
134	case	European American	dG/dG	6	I	4.95
135	case	African American	dG/TT	9	IIB	25
136	case	African American	dG/dG	6	IIB	8.3
137	case	European American	TT/TT	7	IV	9.8
138	case	European American	TT/TT	6	IIB	5.76
139	case	African American	dG/TT	6	IIA	13.1
140	case	European American	TT/TT	6	IIB	7.2
141	case	African American	dG/dG	7	IIB	31.1
142	case	African American	dG/TT	6	I	2.9
143	case	African American	No DNA	8	IIB	33.6
144	case	European American	TT/TT	6	I	5.6
145	case	African American	dG/TT	7	IIA	6.04
146	case	European American	TT/TT	6	IIB	1.2
147	case	European American	TT/TT	7	IIA	4.9
148	case	European American	dG/TT	6	IIB	8.79
149	case	European American	TT/TT	6	I	6.5
150	case	African American	dG/dG	6	I	5.4
151	case	African American	dG/TT	6	IV	12.06
152	case	European American	dG/TT	6	IIB	23
153	case	African American	dG/dG	6	III	7.4
154	case	European American	dG/TT	8	III	9.5
155	case	African American	No DNA	9	IV	44
156	case	European American	dG/TT	7	IIB	3
157	case	African American	dG/dG	6	IIA	11.36
158	case	European American	TT/TT	7	IIB	20
159	case	European American	dG/dG	6	I	0.81
160	case	European American	dG/TT	8	IIA	30.1
161	case	African American	dG/TT	6	IIB	6.69
162	case	African American	dG/dG	6	IIB	6.4
163	case	European American	dG/TT	9	IV	123.36
164	case	African American	dG/TT	6	IIA	21.81
165	case	African American	dG/dG	7	IIA	6.5
166	case	European American	dG/TT	7	IIA	5.7
167	case	African American	No DNA	7	IIB	4
168	case	African American	dG/dG	7	IIA	6.7
169	case	African American	dG/dG	7	IIA	5.8
170	case	African American	TT/TT	7	IIB	5.1
171	case	African American	TT/TT	7	IIA	10.84
172	case	African American	dG/dG	6	I	5.53
173	case	African American	dG/TT	7	IIB	5.28
174	case	African American	dG/dG	7	IIA	25
175	case	European American	dG/TT	7	IIB	5.5
176	case	African American	dG/dG	6	I	9.7
177	case	African American	dG/dG	7	IIA	6.62
178	case	European American	TT/TT	7	IIA	9.4
179	case	African American	dG/dG	9	IIB	16.5
180	case	European American	TT/TT	9	IIB	6
181	case	African American	dG/TT	7	IIB	6.9
182	case	European American	TT/TT	7	IIB	5.2
183	case	African American	No DNA	7	IIB	4.6
184	case	European American	dG/dG	6	I	1.91
185	case	African American	No DNA	7	IIB	10.4
186	case	African American	dG/TT	7	IIB	6.07
187	case	African American	dG/TT	5	IIB	6.11
188	case	European American	No DNA	7	IIA	11.2
189	case	European American	dG/TT	7	IIA	9.6
190	case	African American	dG/TT	9	IIB	21.06
191	case	African American	dG/TT	7	IIA	5.8
192	case	African American	TT/TT	6	I	8.53
193	case	European American	No DNA	7	IIB	3.8
194	case	African American	dG/TT	6	IIA	16.09
195	case	African American	dG/TT	6	IIB	8.2
196	case	European American	TT/TT	7	IV	75
197	case	European American	TT/TT	6	I	5.09
198	case	African American	dG/dG	6	IIB	3.3
199	case	European American	TT/TT	7	IIA	3.2
200	case	African American	No DNA	8	IIB	8.6
201	case	European American	TT/TT	6	IIA	16.5
202	case	African American	TT/TT	8	IIB	6.5
203	case	European American	TT/TT	6	I	6.9
204	case	European American	TT/TT	9	IIB	5.5
205	case	African American	dG/dG	8	IIB	6.11
206	case	African American	TT/TT	9	IV	449
207	case	African American	dG/dG	9	IV	68
208	case	European American	dG/TT	7	IIB	128
209	case	European American	No DNA	6	IIB	6.07
210	case	European American	dG/dG	6	IIB	27.3
211	case	European American	TT/TT	6	IIB	4.6
212	case	African American	dG/dG	6	I	5.29
213	case	European American	dG/TT	7	IIA	6.3
214	case	European American	dG/TT	6	IIB	0.97
215	case	African American	dG/dG	6	IIB	5.66
216	case	European American	dG/dG	7	IIB	39.31
217	case	European American	dG/TT	7	IIB	5.2
218	case	African American	dG/TT	7	III	5.39
219	case	European American	No DNA	7	IIA	5.43
220	case	African American	dG/dG	8	IIB	49
221	case	European American	No DNA	7	IIB	17.3
222	case	African American	dG/dG	7	IIB	7.5
223	case	European American	dG/dG	7	IIA	15.1
224	case	African American	dG/TT	6	III	2.9
225	case	African American	TT/TT	6	I	7.1
226	case	African American	dG/dG	6	III	5.4
227	case	African American	TT/TT	7	IIB	5.4
228	case	African American	dG/dG	7	IIB	15.22
229	case	African American	dG/TT	7	IIA	9.5
230	case	European American	No DNA	6	I	4.1
231	case	European American	dG/TT	6	I	4.2
232	case	African American	dG/TT	6	IIB	7.74
233	case	African American	dG/dG	6	IIA	11
234	case	African American	dG/TT	7	IIA	6.3
235	case	African American	dG/dG	7	III	12.54
236	case	African American	TT/TT	6	I	9.6
237	case	European American	dG/TT	6	I	5
238	case	European American	TT/TT	7	IIB	6.4
239	case	African American	dG/TT	6	I	5
240	case	European American	TT/TT	6	IIB	7.78
241	case	African American	dG/dG	6	I	3.76
242	case	European American	TT/TT	7	IIB	6.3
243	case	African American	dG/TT	8	IIB	6.22
244	case	African American	dG/TT	6	IIB	5.4
245	case	African American	dG/dG	7	IIB	4.9
246	case	African American	No DNA	7	IIB	4.2
247	case	African American	dG/dG	9	IV	104.5
248	case	European American	No DNA	6	IIA	10.12
249	case	European American	TT/TT	7	III	5
250	case	African American	No DNA	6	I	5.3
251	case	European American	No DNA	7	IIA	7.7
252	case	African American	dG/TT	6	I	3.96
253	case	African American	Undetermined	7	IIA	2.8
254	case	European American	No DNA	7	III	4.1
255	case	African American	dG/TT	6	IIB	9.1
256	case	European American	TT/TT	7	III	15
257	case	African American	dG/dG	6	IIB	4.2
258	case	European American	TT/TT	6	IIB	6.67
259	case	European American	No DNA	6	I	3.5
260	case	African American	dG/dG	6	I	4.9
261	case	European American	TT/TT	6	I	8.02
262	case	European American	TT/TT	7	IV	15.4
263	case	African American	dG/TT	8	IIB	3.93
264	case	African American	dG/dG	7	IIB	4.8
265	case	European American	TT/TT	8	III	11.5
266	case	African American	dG/TT	7	IIA	11.7
267	case	European American	dG/TT	6	IIB	4.9
268	case	European American	dG/TT	7	III	9.2
269	case	European American	dG/TT	7	IIA	4.6
270	case	African American	dG/TT	6	I	3.88
271	case	African American	dG/TT	7	IIA	4.82
272	case	African American	dG/dG	7	IIB	27.53
273	case	African American	dG/dG	6	I	5.9
274	case	African American	dG/TT	10	IV	413
275	case	African American	dG/dG	6	IIB	7.76
276	case	European American	dG/TT	6	IIB	3.88
277	case	African American	dG/dG	7	IIB	12.9
278	case	African American	dG/TT	7	IIB	5
279	case	African American	TT/TT	6	I	6.98
280	case	African American	dG/TT	7	IIA	6.4
281	case	European American	TT/TT	6	I	4.8
282	case	African American	dG/dG	7	IIB	3
283	case	African American	dG/dG	7	IIB	4.81
284	case	African American	dG/TT	7	IIA
285	case	European American	TT/TT	9	IIB	19.6
286	case	African American	dG/TT	6	I	3.6
287	case	European American	TT/TT	7	IIB	5.6
288	case	African American	dG/TT	6	I	4.61
289	case	European American	TT/TT	7	IIA	4.4
290	case	African American	dG/TT	7	IIB	8.71
291	case	African American	dG/dG	7	IIB	14.54
292	case	European American	dG/TT	6	I	3.48
293	case	African American	No DNA	7	IIB	5.13
294	case	European American	dG/TT	7	IIA	2
295	case	African American	dG/TT	6	IIB	1.92
296	case	African American	dG/dG	6	IIB
297	case	European American	dG/TT	6	I	4.39
298	case	European American	dG/TT	7	IIA	4.6
299	case	European American	dG/TT	6	I	4.02
300	case	European American	No DNA	6	I	6.4
301	case	European American	dG/TT	6	IIB	4.9
302	case	European American	dG/TT	8	IIB	7.2
303	case	African American	dG/TT	6	IIB	7
304	case	African American	No DNA	7	III	65
305	case	African American	dG/dG	7	IIB	10
306	case	European American	No DNA	7	IIA	4.6
307	case	European American	dG/TT	8	IV	118
308	case	African American	dG/dG	8	III	7.03
309	case	European American	dG/TT	10	III	8.3
310	case	African American	dG/dG	7	IIA	5.5
311	case	African American	dG/dG	6	I	2.77
312	case	European American	TT/TT	7	IIB	5.02
313	case	European American	dG/TT	7	IIB	5.5
314	case	African American	dG/TT	6	I	5.6
315	case	African American	TT/TT	8	III	5.5
316	case	European American	TT/TT	7	IIA	4.3
317	case	African American	dG/dG	6	I	8.3
318	case	European American	dG/TT	7	IIA	10.8
319	case	African American	No DNA	8	IIB	35
320	case	European American	No DNA	7	IIB	16.9
321	case	African American	TT/TT	7	IIB	16.5
322	case	African American	Undetermined	7	IIB	5.5
323	case	European American	TT/TT	6	I	5.7
324	case	African American	dG/dG	7	IIA	4.23
325	case	African American	dG/dG	6	I	3.4
326	case	African American	dG/dG	7	IIB	7.46
327	case	African American	dG/dG	9	IV	860
328	case	African American	dG/dG	6	I	2.25
329	case	European American	No DNA	6	IIB	0.16
330	case	African American	dG/TT	6	IIB	5.8
331	case	European American	No DNA	6	I	4.5
332	case	African American	dG/TT	6	IIB	6.37
333	case	European American	dG/TT	7	IIB	4.36
334	case	European American	dG/dG	7	IIA	3.1
335	case	European American	dG/TT	6	IIB	17.63
336	case	African American	Undetermined	7	IIA	4.5
337	case	African American	TT/TT	7	IIB	4.84
338	case	European American	TT/TT	6	I	9.25
339	case	European American	TT/TT	6	IIA	15.58
340	case	European American	dG/TT	7	IV	23.1
341	case	African American	dG/dG	7	IIA	29.5
342	case	European American	dG/TT	7	IIA	9.8
343	case	European American	No DNA	5	I	5.7
344	case	African American	No DNA	6	IIB	5.37
345	case	African American	dG/TT	6	I	4.8
346	case	African American	TT/TT	9	IV	750
347	case	African American	dG/TT	6	I	3.1
348	case	European American	dG/dG	9	IIB	2.3
349	case	African American	dG/TT	7	IIA	14.6
350	case	African American	dG/TT	7	IIB	9.12
351	case	European American	TT/TT	6	I
352	case	European American	TT/TT	6	IIB	6.1
353	case	European American	dG/TT	6	IIB	9.2
354	case	African American	dG/TT	6	IIB	4.6
355	case	European American	TT/TT	6	IIB	8.5
356	case	European American	dG/TT	7	IIB	4.5
357	case	European American	TT/TT	6	I	7.2
358	case	European American	No DNA	6	I	4.15
359	case	European American	TT/TT	6	IIB	9.05
360	case	African American	dG/TT	7	IIB	19
361	case	European American	TT/TT	6	IIB	5.5
362	case	African American	dG/dG	8	IIB	7.6
363	case	European American	dG/TT	7	IIA	6.27
364	case	European American	dG/TT	6	I	8
365	case	European American	TT/TT	7	IIA	7.1
366	case	European American	dG/TT	6	IIA	10.4
367	case	African American	TT/TT	6	I	3.31
368	case	African American	No DNA	6	IIB	3.65
369	case	European American	TT/TT	6	IIB	4.76
370	case	African American	dG/TT	8	IV	64.38
371	case	African American	dG/dG	6	IIB	6.39
372	case	European American	dG/TT	8	IIB	5.2
373	case	European American	dG/TT	6	I	8.86
374	case	African American	No DNA	7	IIB	33
375	case	African American	dG/dG	7	IIB	224.6
376	case	African American	dG/TT	6	I	5.2
377	case	African American	No DNA	7	III	4.2
378	case	African American	No DNA	7	IIB	31.2
379	case	European American	No DNA	6	IIB	8.21
380	case	African American	TT/TT	6	IIA	18.67
381	case	African American	dG/TT	6	IIB	8.5
382	case	European American	No DNA	6	IIB	7.22
383	case	African American	dG/dG	6	IIB	5.3
384	case	European American	TT/TT	8	IIB	21
385	case	European American	No DNA	7	IIA	22.63
386	case	African American	No DNA	6	IIB	5.48
387	case	European American	TT/TT	7	IIB	5.42
388	case	European American	dG/TT	7	IIA	18
389	case	European American	No DNA	6	IIB	1.3
390	case	African American	dG/TT	6	IIB	4.25
391	case	European American	No DNA	6	I	3.13
392	case	European American	No DNA	6	IIB	1.8
393	case	African American	dG/TT	7	IIB	2.7
394	case	European American	TT/TT	8	IIB	6.3
395	case	European American	TT/TT	7	IIB	6
396	case	European American	TT/TT	6	I	4.2
397	case	African American	dG/dG	6	I	7.23
398	case	European American	TT/TT	7	III	7.26
399	case	African American	dG/TT	7	IIA	5.4
400	case	African American	dG/dG	7	IIA	4.2
401	case	European American	dG/TT	7	IIA	5.6
402	case	European American	TT/TT	6	IIB	4
403	case	European American	No DNA	9	III	147.8
404	case	European American	dG/TT	6	I	6
405	case	European American	dG/TT	7	III	6.8
406	case	African American	dG/dG	7	IIA	15.46
407	case	African American	No DNA	7	IIA	6.5
408	case	African American	No DNA	6	IIB	3.06
409	case	African American	dG/dG	9	IV	4000
410	case	African American	dG/TT	7	IIA	8.62
411	case	African American	dG/TT	7	IIA	7.31
412	case	European American	dG/TT	7	IIB	7.8
413	case	European American	dG/TT	7	IIA	7.8
414	case	African American	dG/dG	8	IIB	3.9
415	case	European American	dG/TT	7	IIA	3.2
416	case	African American	dG/dG	7	IV	6.21
417	case	African American	dG/TT	4	IIA	14.45
418	case	European American	No DNA	9	IIB	4.6
419	case	African American	dG/TT	6	IIA	11.9
420	case	African American	dG/TT	7	IIB	4.37
421	case	African American	dG/TT	7	IIB	8.6
422	case	African American	TT/TT	6	IIB	4.57
423	case	African American	dG/TT	6	IIB	5.95
424	case	African American	dG/TT	6	I	4.4
425	case	African American	TT/TT	7	IIB	6.15
426	case	African American	TT/TT	6	IIB	6
427	case	African American	dG/dG	7	IIA	10.1
428	case	European American	TT/TT	6	I	2.59
429	case	European American	dG/TT	7	IIB	5.2
430	case	African American	No DNA	7	IIA	14.7
431	case	African American	dG/dG	6	IIA	13.3
432	case	African American	dG/dG	6	I	8.44
433	case	African American	dG/TT	6	IIB	5.98
434	case	European American	TT/TT	6	I	5.45
435	case	African American	dG/dG	9	IV	93
436	case	European American	TT/TT	7	IIB
437	case	African American	dG/TT	7	IIB	5.35
438	case	African American	dG/TT	7	IIA	1.4
439	case	African American	dG/TT	6	IIB	26.06
440	case	European American	No DNA	7	IIA	5.6
441	case	European American	TT/TT	7	IIB	2.1
442	case	European American	dG/TT	6	IIB	5.99
443	case	European American	TT/TT	7	IIA	4.2
444	case	European American	TT/TT	8	IIB	14.71
445	case	African American	dG/TT	7	III	9.9
446	case	European American	dG/TT	7	IV	24.3
447	case	European American	dG/TT	6	I	2.4
448	case	African American	dG/dG	6	IIB	2
449	case	African American	dG/dG	7	IIB	48
450	case	African American	TT/TT	9	IV	94.75
451	case	African American	dG/dG	6	III	7.5
452	case	European American	dG/TT	7	IIA	5.2
453	case	African American	dG/TT	6	IIB	3.4
454	case	African American	dG/dG	7	IIA	6.5
455	case	African American	TT/TT	6	I	3.95
456	case	European American	dG/TT	6	I	5.7
457	case	African American	No DNA	7	IIA	14.8
458	case	European American	TT/TT	7	IIA	2
459	case	African American	dG/TT	7	IV	18
460	case	European American	dG/TT	6	I	4.4
461	case	African American	dG/dG	6	I	6
462	case	European American	dG/TT	6	I	6.3
463	case	European American	No DNA	6	IIB	5.4
464	case	European American	dG/TT	6	IIA	38.3
465	case	European American	dG/TT	6	I	5.4
466	case	African American	dG/TT	7	IIB	4.6
467	case	European American	TT/TT	7	IIA	3.63
468	case	European American	TT/TT	7	IIB	8.4
469	case	European American	No DNA	6	I	3.4
470	case	European American	dG/TT	8	IIB	11.4
471	case	European American	TT/TT	7	IIB	5.7
472	case	African American	dG/dG	6	I	6.37
473	case	African American	dG/dG	8	IIB	4.9
474	case	European American	dG/TT	6	I	4.3
475	case	European American	TT/TT	6	IIB	4.11
476	case	European American	TT/TT	7	IIA	3.69
477	case	European American	TT/TT	6	III	7.1
478	case	European American	dG/TT	8	IIB	5.1
479	case	European American	dG/dG	7	IIA	3.7
480	case	European American	dG/TT	8	IIB	16.36
481	case	African American	dG/TT	8	IIB	14.4
482	case	African American	dG/dG	9	IV	1801.5
483	case	European American	TT/TT	7	IIB	5.33
484	case	African American	dG/TT	6	IIB	6.02
485	case	European American	TT/TT	7	IIA	8.8
486	case	African American	Undetermined	7	IIB	21
487	case	African American	TT/TT	8	IIB	9.57
488	case	European American	TT/TT	7	III	5.5
489	case	European American	TT/TT	7	IIA	4.99
490	case	African American	dG/TT	7	IIB	5.36
491	case	African American	dG/TT	7	IIB	6.51
492	case	African American	dG/TT	9	IV	278
493	case	European American	TT/TT	6	I	6
494	case	European American	dG/TT	7	IIB	71.64
495	case	African American	dG/dG	6	I	3.5
496	case	African American	dG/TT	7	III	4.6
497	case	African American	dG/TT	7	III	5.6
498	case	European American	TT/TT	6	III	4.96
499	case	African American	dG/dG	10	IV	553.5
500	case	European American	dG/dG	7	IIA	6.1
501	case	African American	dG/dG	6	IIA	15.6
502	case	African American	No DNA	7	IIB	10.4
503	case	European American	Undetermined	7	IIB	4.23
504	case	European American	Undetermined	7	III	6.2
505	case	European American	dG/TT	6	I	5.42
506	case	African American	dG/TT	7	IV	355
507	case	European American	No DNA	6	IIB	6
508	case	African American	No DNA	7	IIA	9.8
509	case	African American	dG/dG	7	IIB	9
510	case	European American	No DNA	6	I	4.6
511	case	African American	dG/dG	6	IIB	11.06
512	case	European American	dG/TT	9	III	9.8
513	case	European American	dG/TT	7	IIA	5.5
514	case	African American	dG/dG	6	I	9.1
515	case	European American	dG/TT	6	IIB	4.8
516	case	African American	dG/TT	6	I	8.3
517	case	European American	TT/TT	6	IIB	7.4
518	case	European American	TT/TT	7	IIA	12.9
519	case	European American	dG/TT	7	IIB	7.47
520	case	European American	dG/TT	6	IIB	6.8
521	case	European American	TT/TT	7	IIB	14.83
522	case	European American	TT/TT	9	IIB	20.34
523	case	African American	TT/TT	8	IIB	7.69
524	case	European American	No DNA	7	IIB	7
525	case	European American	TT/TT	9	IIA	2.79
526	case	African American	No DNA	6	IIB	5
527	case	African American	dG/TT	6	I	6.5
528	case	European American	dG/TT	7	IIA	8.66
529	case	European American	dG/TT	6	IIB	5.35
530	case	European American	No DNA	7	IIA	5.35
531	case	African American	dG/dG	6	IIB	5.43
532	case	European American	TT/TT	6	III	23.3
533	case	African American	dG/dG	6	I	4.8
534	case	European American	No DNA	8	IIA	9
535	case	African American	TT/TT	8	IIB	18.9
536	case	European American	TT/TT	7	IIB	4.37
537	case	European American	No DNA	7	III	5.2
538	case	African American	dG/dG	6	I	4.3
539	case	European American	dG/dG	9	III	7.45
540	case	African American	dG/TT	8	IIB	9.8
541	case	European American	dG/dG	7	IIB	6.34
542	case	African American	dG/TT	6	IIA	11.7
543	case	European American	dG/dG	8	IIB	11.5
544	case	European American	TT/TT	6	I	4.5
545	case	European American	dG/dG	7	III	3.3
546	case	African American	TT/TT	7	IIB	5
547	case	European American	dG/TT	9	IIB	6
548	case	African American	dG/TT	7	IIB	6.74
549	case	African American	dG/TT	8	IIB	8.8
550	case	African American	dG/dG	8	IIB	4.2
551	case	European American	TT/TT	6	IIB	4.1
552	case	African American	dG/TT	7	IIA	4.78
553	case	European American	TT/TT	6	I	6.3
554	case	African American	dG/TT	7	IIA	19.3
555	case	African American	dG/TT	6	IIB	7.05
556	case	European American	TT/TT	6	I	4.06
557	case	European American	dG/dG	7	IIB	4.8
558	case	African American	dG/TT	6	I	4.36
559	case	African American	No DNA	6	I	5.48
560	case	African American	dG/TT	6	IIB	6.6
561	case	African American	No DNA	6	IIB	7
562	case	African American	dG/dG	7	IIB	12
563	case	European American	No DNA	6	I	5.8
564	case	African American	TT/TT	6	IIB	3.88
565	case	African American	TT/TT	9	III	7.4
566	case	European American	TT/TT	6	IIA	10.9
567	case	European American	No DNA	6	I	7.2
568	case	African American	dG/TT	7	IIB	14
569	case	African American	dG/TT	9	IV	600
570	case	African American	TT/TT	6	I	5.23
571	case	European American	dG/TT	6	I	5.29
572	case	European American	dG/TT	7	IIB	4.5
573	case	African American	dG/TT	6	III	7.1
574	case	African American	dG/TT	6	IIB	7.4
575	case	African American	TT/TT	6	I	5.9
576	case	European American	TT/TT	6	IIB	11
577	case	African American	dG/dG	6	IIB	8.63
578	case	African American	dG/dG	7	IIA	4.67
579	case	African American	dG/dG	7	IV	10.39
580	case	European American	dG/TT	6	IIA
581	case	African American	TT/TT	6	IIB	4.5
582	case	European American	dG/TT	7	IIA	5.6
583	case	African American	dG/TT	6	I	7.04
584	case	African American	dG/dG	9	IIB	6.27
585	case	European American	No DNA	6	IIB	5.8
586	case	European American	No DNA	6	III	2
587	case	European American	dG/TT	6	IIB	4.1
588	case	African American	TT/TT	7	IIB	5.9
589	case	African American	dG/dG	6	IIA	11.6
590	case	European American	TT/TT	7	IIB	14.7
591	case	European American	TT/TT	6	I	4.9
592	case	European American	dG/dG	6	I	8.8
593	case	African American	No DNA	6	III	5.16
594	case	African American	No DNA	7	IIA	11.32
595	case	African American	dG/dG	6	IIB	5.16
596	case	European American	TT/TT	7	IIB	6.1
597	case	European American	dG/TT	8	IIB	8.28
598	case	European American	dG/TT	7	IIB	4.5
599	case	African American	dG/TT	6	IIB	9.3
600	case	African American	TT/TT	7	IIB
601	case	European American	TT/TT	7	IIA	5.53
602	case	African American	dG/dG	7	IIA	6.6
603	case	African American	dG/TT	6	I	3.34
604	case	African American	dG/TT	7	IIB	26.51
605	case	African American	dG/TT	7	IIB	5.64
606	case	European American	TT/TT	9	IIB	6.4
607	case	African American	dG/TT	7	IIA	10.1
608	case	European American	No DNA	8	III	10.4
609	case	African American	dG/dG	6	I	3.8
610	case	African American	TT/TT	7	IIB	19
611	case	African American	dG/dG	7	IIB	8.46
612	case	European American	dG/TT	7	IIA	5.55
613	case	European American	No DNA	7	IIA	6.6
614	case	African American	dG/TT	6	I	7
615	case	European American	TT/TT	8	IIB	4.9
616	case	European American	dG/TT	6	I	7.6
617	case	European American	dG/dG	6	IIB	5.42
618	case	African American	TT/TT	7	IIA	5.3
619	case	African American	TT/TT	6	IIB	5.13
620	case	African American	No DNA	6	IIB	5.02
621	case	European American	dG/TT	6	IIA	11.05
622	case	European American	dG/TT	6	IIB	5.72
623	case	African American	TT/TT	7	IIB	4.35
624	case	European American	dG/TT	9	III	9.2
625	case	European American	TT/TT	6	I	3
626	case	African American	dG/dG	7	IIA	4.8
627	case	European American	TT/TT	8	IIB	15
628	case	African American	No DNA	6	IIB	6.5
629	case	European American	TT/TT	6	IIB	8.5
630	case	African American	dG/dG	6	IIB	5.78
631	case	African American	dG/dG	7	IIA	5.5
632	case	European American	TT/TT	8	IV	21
633	case	African American	dG/TT	7	IIA	5.5
634	case	African American	dG/TT	6	IIB	14.3
635	case	European American	No DNA	7	IIB	7.1
636	case	European American	No DNA	6	IIA	27.94
637	case	African American	dG/dG	6	I	4.5
638	case	European American	dG/TT	7	IIB	8.9
639	case	European American	dG/TT	6	IIB	3.88
640	case	European American	No DNA	6	I	4.4
641	case	European American	TT/TT	6	IIB	4.2
642	case	African American	dG/dG	7	IIB	9.52
643	case	European American	dG/TT	7	IIA	9.26
644	case	European American	TT/TT	7	IIB	6.63
645	case	African American	dG/TT	6	I	4.1
646	case	African American	dG/TT	7	IIB	5.14
647	case	African American	TT/TT	7	IIA	5.55
648	case	African American	dG/dG	6	IIB	30.95
649	case	African American	No DNA	7	IIB	5.44
650	case	African American	dG/dG	7	IIB	6.96
651	case	European American	dG/TT	6	I	2.8
652	case	European American	dG/TT	7	IIB
653	case	European American	dG/TT	7	IIB	4.1
654	case	African American	dG/TT	7	III	181
655	case	African American	dG/TT	7	IIB	8.8
656	case	European American	dG/dG	7	IIB	5
657	case	European American	dG/TT	8	IIB	7.4
658	case	African American	dG/TT	6	IIB	5.69
659	case	African American	dG/TT	7	IIB	29.45
660	case	African American	TT/TT	7	IIA	14.32
661	case	African American	dG/dG	6	I	4.5
662	case	African American	dG/dG	7	IIB	3.24
663	case	European American	TT/TT	7	III	4.78
664	case	African American	dG/TT	9	IIB	4.95
665	case	European American	TT/TT	7	III	38
666	case	African American	dG/dG	8	IIB	9.2
667	case	European American	dG/TT	6	I	1.3
668	case	African American	dG/TT	7	IIA	5.03
669	case	European American	TT/TT	7	IIB	4.6
670	case	African American	TT/TT	9	IIB	30.42
671	case	African American	dG/dG	9	IV	600
672	case	African American	dG/TT	9	IIB	2.6
673	case	European American	TT/TT	8	IIB	8.6
674	case	African American	dG/TT	7	IIA	7.67
675	case	European American	No DNA	6	I	8.1
676	case	European American	dG/TT	7	IIB	4
677	case	European American	dG/TT	6	I	5.3
678	case	European American	TT/TT	7	IIA	6.19
679	case	African American	TT/TT	8	IIB	70
680	case	European American	dG/dG	9	III	16.98
681	case	African American	dG/dG	8	IIB	28.7
682	case	African American	TT/TT	6	IIB	4.04
683	case	African American	dG/dG	8	IIB	16.4
684	case	African American	dG/TT	6	IIB	5.83
685	case	African American	dG/dG	8	IIB	7.26
686	case	European American	No DNA	7	III	4.4
687	case	European American	dG/TT	7	IIA	4.7
688	case	European American	dG/dG	8	IIB	6.1
689	case	European American	No DNA	7	IIA	16.29
690	case	African American	dG/TT	6	I	5.91
691	case	African American	dG/TT	7	IIB	5.17
692	case	African American	dG/TT	7	IIB	5.36
693	case	African American	dG/dG	6	I	6.1
694	case	African American	No DNA	8	IIB	12
695	case	European American	TT/TT	6	I	5.14
696	case	European American	TT/TT	7	IIA	23.8
697	case	African American	dG/dG	7	IIB	9.2
698	case	African American	dG/TT	8	IIB	3.47
699	case	African American	dG/dG	6	IIA	11.5
700	case	European American	TT/TT	7	IIA	5.4
701	case	European American	dG/TT	6	IIB	5.8
702	case	African American	dG/TT	7	IIA	7.1
703	case	African American	dG/TT	6	IIB	5.2
704	case	European American	dG/TT	7	IIB	7.4
705	case	African American	TT/TT	9	IIB	4.76
706	case	European American	dG/TT	6	I	1.55
707	case	African American	dG/dG	8	IIB	12.08
708	case	African American	TT/TT	7	IIA	10.91
709	case	African American	dG/TT	6	IIB	11.7
710	case	African American	dG/dG	7	III	12.87
711	case	African American	TT/TT	6	I	6.82
712	case	European American	TT/TT	6	I	4.7
713	case	European American	TT/TT	9	III	1.9
714	case	European American	dG/dG	6	IIA	20
715	case	African American	dG/dG	7	IIA	6.4
716	case	African American	dG/TT	7	III	14.2
717	case	African American	No DNA	6	I	5.12
718	case	European American	dG/dG	6	IIB	0.8
719	case	African American	dG/dG	7	III	8.2
720	case	European American	TT/TT	5	I	0.8
721	case	European American	TT/TT	6	IIB	9.8
722	case	African American	dG/dG	6	IIB	4.68
723	case	European American	dG/TT	6	I	1.5
724	case	African American	dG/TT	7	IIB	8.6
725	case	European American	dG/dG	6	I	4.85
726	case	African American	dG/TT	6	IIB	4.13
727	case	African American	dG/TT	8	IIB	15.2
728	case	African American	dG/dG	7	IV	108.2
729	case	European American	Undetermined	6	IIB
730	case	African American	No DNA	6	IIB	4.47
731	case	African American	dG/TT	7	IIA	4.5
732	case	African American	dG/dG	9	IIB	348.1
733	case	African American	dG/TT	9	IIB	7.2
734	case	European American	TT/TT	7	III	19
735	case	African American	dG/TT	7	IIB	7.16
736	case	European American	TT/TT	6	I	2.2
737	case	European American	TT/TT	6	I	6.8
738	case	European American	dG/TT	7	IIA	5.35
739	case	European American	TT/TT	7	IIB	10.3
740	case	African American	dG/dG	7	IIB	5.89
741	case	European American	TT/TT	8	IIB	5.4
742	case	African American	No DNA	7	III	5.56
743	case	European American	dG/TT	6	I	5
744	case	African American	No DNA	6	I	2.26
745	case	African American	dG/TT	7	IIB	4.2
746	case	European American	TT/TT	7	IIB	4.2
747	case	European American	TT/TT	6	I	6.8
748	case	African American	TT/TT	7	IIB	12.09
749	case	European American	dG/TT	7	IIB	26.8
750	case	European American	dG/TT	7	IIA	4.8
751	case	European American	dG/dG	7	IIA	4.5
752	case	European American	dG/TT	6	III	4.65
753	case	African American	dG/TT	6	IIB	7.1
754	case	African American	dG/TT	6	I	9.5
755	case	African American	dG/dG	8	IIB	15.9
756	case	European American	TT/TT	8	IIB	4.33
757	case	European American	TT/TT	8	IIB	0.82
758	case	African American	No DNA	7	IV	472
759	case	European American	No DNA	6	I	4
760	case	African American	TT/TT	7	IIA	43.37
761	case	European American	No DNA	7	IIA
762	case	European American	No DNA	6	IIB	5.7
763	case	European American	TT/TT	6	I	4.03
764	case	African American	dG/dG	6	I	7.66
765	case	African American	dG/dG	9	IV	1367
766	case	African American	dG/TT	6	IIA	13.1
767	case	European American	TT/TT	6	I	7.51
768	case	European American	dG/TT	6	IIB	4.6
769	case	European American	dG/TT	6	IIB	3.98
770	case	African American	dG/TT	7	IV	1500
771	case	European American	TT/TT	8	IIB	7
772	case	European American	No DNA	7	IIB	5.54
773	case	European American	Undetermined	6	IIB	9.6
774	case	African American	dG/dG	7	IIA	3.4
775	case	European American	dG/dG	9	IIB	16.27
776	case	African American	TT/TT	6	I	5.8
777	case	European American	dG/TT	7	III	2.81
778	case	African American	dG/dG	9	IIB	28.92
779	case	European American	No DNA	7	IIB	4.1
780	case	European American	dG/TT	9	IV	452.7
781	case	European American	TT/TT	7	IV	5.5
782	case	African American	dG/TT	9	III	15.3
783	case	European American	dG/dG	10	IV	8.3
784	case	European American	dG/TT	6	I	5.81
785	case	European American	No DNA	7	IIB	4
786	case	European American	No DNA	6	I	6
787	case	African American	dG/dG	8	IIB	3.97
788	case	African American	dG/TT	7	IIB	5.4
789	case	European American	dG/TT	7	IIA	2
790	case	African American	dG/dG	7	IIB	4.09
791	case	African American	dG/dG	6	IIB	6.3
792	case	African American	TT/TT	7	IIA	8.3
793	case	European American	TT/TT	8	IIB	7.4
794	case	European American	Undetermined	7	IIA	4.8
795	case	European American	No DNA	7	IIB	3.3
796	case	African American	dG/TT	6	I	4.59
797	case	European American	TT/TT	7	IV	40
798	case	African American	dG/dG	7	IIB	7.8
799	case	European American	TT/TT	6	IIB	5.4
800	case	African American	dG/dG	6	IIB	2.4
801	case	European American	No DNA	7	IIB	4.9
802	case	European American	TT/TT	7	IIB	6.4
803	case	African American	dG/dG	7	IIA	12.7
804	case	African American	TT/TT	6	I	3.92
805	case	European American	dG/TT	6	IIB	6.3
806	case	European American	No DNA	6	IIA	15.3
807	case	African American	dG/dG	8	IV	490
808	case	African American	dG/TT	8	IIB	55.2
809	case	African American	No DNA	9	IV	169
810	case	African American	dG/TT	7	IIB	19.36
811	case	African American	dG/dG	7	IIB	31.91
812	case	African American	TT/TT	6	IIB	6.08
813	case	African American	dG/dG	6	IIB	5.08
814	case	European American	No DNA	6	I	8.9
815	case	African American	dG/TT	7	IIA	15.5
816	case	European American	dG/TT	6	I	6.74
817	case	European American	dG/TT	6	I	5
818	case	African American	dG/TT	6	IIA	12.9
819	case	African American	dG/dG	6	I	5.7
820	case	European American	TT/TT	8	IIB	10
821	case	European American	dG/TT	7	IIA	10
822	case	African American	dG/TT	6	IIB	5.8
823	case	African American	dG/dG	6	III	17.1
824	case	African American	dG/TT	6	I	4.6
825	case	African American	No DNA	7	IIA	12.4
826	case	African American	No DNA	7	IIB	8.8
827	case	European American	dG/dG	7	IIB	4.8
828	case	European American	dG/TT	7	III	8.5
829	case	African American	No DNA	8	IIB	38
830	case	African American	dG/TT	6	I	4.1
831	case	European American	TT/TT	7	IIB	5.23
832	case	African American	dG/dG	7	IIB	7.29
833	case	European American	No DNA	7	IIA	4.7
834	case	African American	dG/dG	8	IIB	33.5
835	case	European American	dG/TT	6	IIB	4.16
836	case	European American	No DNA	8	IIB	6.8
837	case	European American	dG/dG	6	I	6.1
838	case	African American	dG/TT	9	IIB	6.3
839	case	European American	TT/TT	9	IIB	3.42
840	case	European American	No DNA	7	IIB	10.2
841	case	European American	dG/dG	7	IIB	5.7
842	case	European American	dG/TT	8	IIB	6.08
843	case	European American	TT/TT	7	IIA	4.4
844	case	African American	TT/TT	6	IIB	4.2
845	case	European American	dG/TT	7	IIB	7.3
846	case	European American	dG/TT	6	I	8
847	case	African American	No DNA	7	IIA	5.87
848	case	European American	dG/TT	7	IIB	6.33
849	case	African American	dG/dG	8	IIB	32
850	case	African American	dG/TT	7	IIA	4.4
851	case	African American	dG/dG	6	IIB	6.3
852	case	African American	dG/TT	7	IIB	67
853	case	African American	dG/dG	6	I	5.7
854	case	African American	dG/TT	8	IIB	6.89
855	case	European American	No DNA	6	IIB	5.2
856	case	African American	dG/TT	6	IIB	4.1
857	case	European American	dG/dG	6	IIB	4.1
858	case	African American	dG/dG	7	IIB	4.9
859	case	European American	TT/TT	8	IIB	21
860	case	African American	TT/TT	7	IIB	9.6
861	case	African American	TT/TT	7	IIB	5.21
862	case	European American	dG/TT	8	IV	7.4
863	case	European American	dG/dG	6	I	6.7
864	case	African American	dG/dG	7	IIA	9.59
865	case	African American	TT/TT	9	IV	4545.4
866	case	European American	TT/TT	6	IIB	3.89
867	case	European American	TT/TT	8	IIB	6.09
868	case	European American	dG/dG	7	IIA	2
869	case	African American	No DNA	7	IIB	22
870	case	European American	dG/TT	6	IIB	4.7
871	case	European American	TT/TT	7	IIA	5.8
872	case	European American	TT/TT	7	IIA	4.86
873	case	European American	TT/TT	9	IIB	9.1
874	case	European American	TT/TT	9	IIB	19
875	case	African American	dG/dG	7	IIA	5.66
876	case	African American	dG/TT	7	IIA	4.1
877	case	European American	TT/TT	6	I	6.8
878	case	African American	dG/TT	6	IIA	11
879	case	European American	dG/dG	6	IIB	6.22
880	case	European American	TT/TT	6	IIA	10.1
881	case	European American	dG/TT	6	III	4.6
882	case	African American	TT/TT	6	IIB	6.03
883	case	European American	dG/TT	6	IIB	3.3
884	case	African American	dG/TT	7	IIA	3.7
885	case	European American	dG/TT	6	IIB	6.4
886	case	European American	dG/TT	7	III	10
887	case	European American	dG/TT	6	I	9.5
888	case	African American	TT/TT	7	IIB	7.65
889	case	African American	No DNA	7	IIA	9.97
890	case	European American	TT/TT	7	IIB
891	case	African American	dG/dG	9	IIB	23.12
892	case	African American	TT/TT	6	I	4.2
893	case	European American	dG/TT	6	I
894	case	African American	dG/TT	7	IIA	8.5
895	case	European American	dG/TT	7	IIA	3.89
896	case	African American	dG/TT	7	IIB	17.56
897	case	African American	No DNA	7	IIB	42.72
898	case	European American	dG/dG	6	I	6.2
899	case	European American	dG/TT	10	III	80
900	case	African American	No DNA	7	IIB	19.58
901	case	African American	dG/TT	7	IIB	14.87
902	case	African American	dG/TT	6	IIB	5.88
903	case	European American	dG/TT	8	IIB	7.3
904	case	European American	TT/TT	6	I	9
905	case	European American	TT/TT	7	IIA	8.4
906	case	African American	dG/dG	6	I	3.96
907	case	European American	TT/TT	6	I	7.65
908	case	African American	dG/dG	7	IIA	7.4
909	case	European American	TT/TT	6	I	2.2
910	case	African American	TT/TT	6	IIA	13.18
911	case	European American	TT/TT	9	III	12.9
912	case	African American	No DNA	6	I	7.18
913	case	European American	dG/TT	7	IIB	18.2
914	case	African American	No DNA	6	I	5
915	case	African American	TT/TT	9	IV	1200
916	case	European American	TT/TT	7	IV	783
917	case	European American	TT/TT	8	IIB	5.5
918	case	African American	dG/dG	7	IIB	6.9
919	case	African American	No DNA	7	IIA	5.37
920	case	European American	dG/dG	7	IIA	3.77
921	case	European American	dG/TT	6	I	5.3
922	case	European American	TT/TT	6	I	4.3
923	case	European American	dG/dG	8	III	15
924	case	African American	TT/TT	7	IIB	45.56
925	case	African American	dG/dG	9	IIB	25.3
926	case	African American	dG/dG	7	IIB	9.6
927	case	African American	dG/dG	7	IIA	12.1
928	case	African American	TT/TT	6	IIB	4.05
929	case	African American	dG/TT	8	IIB	11.21
930	case	African American	dG/TT	8	IIB	12.7
931	case	European American	No DNA	7	III	47
932	case	European American	dG/TT	8	IV	206.39
933	case	European American	TT/TT	6	I	5.4
934	case	European American	TT/TT	6	I	9.3
935	case	European American	No DNA	7	IIA	7.85
936	case	African American	dG/TT	9	IV	1001
937	case	European American	dG/TT	6	IIB	6.4
938	case	European American	TT/TT	7	IIA	4.3
939	case	European American	No DNA	6	I	1.8
940	case	European American	TT/TT	7	IIB	5.25
941	case	African American	dG/TT	6	IIB	5.4
942	case	African American	dG/dG	6	IIB	4.9
943	case	European American	dG/TT	8	IIB	24.9
944	case	European American	dG/TT	6	IIB	5.8
945	case	African American	TT/TT	7	IIA	5.42
946	case	African American	dG/dG	7	IIB	55.1
947	case	European American	TT/TT	8	IV	300
948	case	European American	dG/TT	6	IIB	5.8
949	case	European American	dG/TT	9	III	5.7
950	case	European American	dG/TT	6	IIB	6
951	case	European American	TT/TT	7	IIB	7.3
952	case	African American	dG/TT	7	IIA	4.77
953	case	European American	TT/TT	6	I	4.7
954	case	European American	TT/TT	6	IIA	10.6
955	case	African American	dG/TT	7	IIB	33.4
956	case	African American	dG/TT	8	IV	7.5
957	case	European American	TT/TT	6	I	6.9
958	case	African American	dG/TT	6	I	5.32
959	case	European American	dG/TT	6	I	3.8
960	case	African American	dG/dG	7	IIA	4.3
961	case	European American	TT/TT	6	I	5.8
962	case	African American	dG/TT	7	IIB	10.1
963	case	European American	dG/TT	7	IIA	15.3
964	case	African American	dG/TT	6	IIB	5.44
965	case	African American	dG/dG	10	IIB	34
966	case	African American	dG/TT	6	IIB	4.87
967	case	European American	No DNA	6	IIB	8.3
968	case	European American	TT/TT	7	IIB	4.25
969	case	African American	dG/dG	6	I	7.6
970	case	European American	dG/TT	9	III	14.8
971	case	European American	dG/dG	6	I	8.9
972	case	African American	dG/dG	6	I	4.83
973	case	African American	No DNA	6	IIB	4.7
974	case	European American	dG/dG	6	I	7.51
975	case	European American	dG/TT	6	I	0.8
976	case	African American	No DNA	7	III	20
977	control	African American	dG/dG	-	-	-
978	control	European American	TT/TT	-	-	-
979	control	African American	TT/TT	-	-	-
980	control	European American	TT/TT	-	-	-
981	control	European American	dG/TT	-	-	-
982	control	African American	dG/TT	-	-	-
983	control	European American	dG/TT	-	-	-
984	control	African American	No DNA	-	-	-
985	control	European American	dG/TT	-	-	-
986	control	African American	dG/TT	-	-	-
987	control	European American	TT/TT	-	-	-
988	control	European American	TT/TT	-	-	-
989	control	European American	dG/TT	-	-	-
990	control	European American	dG/TT	-	-	-
991	control	European American	TT/TT	-	-	-
992	control	African American	dG/dG	-	-	-
993	control	European American	TT/TT	-	-	-
994	control	African American	dG/TT	-	-	-
995	control	African American	dG/TT	-	-	-
996	control	African American	dG/TT	-	-	-
997	control	European American	dG/TT	-	-	-
998	control	European American	TT/TT	-	-	-
999	control	European American	dG/TT	-	-	-
1000	control	European American	dG/TT	-	-	-
1001	control	European American	dG/TT	-	-	-
1002	control	European American	dG/TT	-	-	-
1003	control	European American	dG/TT	-	-	-
1004	control	European American	TT/TT	-	-	-
1005	control	European American	dG/TT	-	-	-
1006	control	European American	Undetermined	-	-	-
1007	control	African American	dG/TT	-	-	-
1008	control	European American	TT/TT	-	-	-
1009	control	European American	dG/dG	-	-	-
1010	control	African American	dG/TT	-	-	-
1011	control	African American	dG/dG	-	-	-
1012	control	African American	dG/dG	-	-	-
1013	control	European American	TT/TT	-	-	-
1014	control	European American	dG/TT	-	-	-
1015	control	African American	dG/dG	-	-	-
1016	control	African American	dG/dG	-	-	-
1017	control	European American	dG/TT	-	-	-
1018	control	European American	dG/TT	-	-	-
1019	control	European American	TT/TT	-	-	-
1020	control	European American	dG/TT	-	-	-
1021	control	African American	dG/dG	-	-	-
1022	control	European American	TT/TT	-	-	-
1023	control	African American	dG/TT	-	-	-
1024	control	European American	TT/TT	-	-	-
1025	control	European American	dG/TT	-	-	-
1026	control	European American	dG/dG	-	-	-
1027	control	African American	dG/TT	-	-	-
1028	control	European American	TT/TT	-	-	-
1029	control	African American	dG/dG	-	-	-
1030	control	European American	TT/TT	-	-	-
1031	control	African American	TT/TT	-	-	-
1032	control	European American	TT/TT	-	-	-
1033	control	African American	TT/TT	-	-	-
1034	control	African American	TT/TT	-	-	-
1035	control	African American	TT/TT	-	-	-
1036	control	European American	dG/dG	-	-	-
1037	control	African American	dG/TT	-	-	-
1038	control	African American	dG/dG	-	-	-
1039	control	African American	dG/dG	-	-	-
1040	control	African American	dG/TT	-	-	-
1041	control	African American	dG/TT	-	-	-
1042	control	European American	dG/TT	-	-	-
1043	control	African American	TT/TT	-	-	-
1044	control	African American	TT/TT	-	-	-
1045	control	African American	Undetermined	-	-	-
1046	control	African American	dG/dG	-	-	-
1047	control	African American	TT/TT	-	-	-
1048	control	African American	dG/dG	-	-	-
1049	control	European American	No DNA	-	-	-
1050	control	European American	dG/TT	-	-	-
1051	control	African American	dG/TT	-	-	-
1052	control	European American	dG/dG	-	-	-
1053	control	European American	TT/TT	-	-	-
1054	control	European American	No DNA	-	-	-
1055	control	European American	TT/TT	-	-	-
1056	control	African American	dG/TT	-	-	-
1057	control	European American	dG/TT	-	-	-
1058	control	European American	Undetermined	-	-	-
1059	control	African American	dG/TT	-	-	-
1060	control	European American	dG/dG	-	-	-
1061	control	European American	No DNA	-	-	-
1062	control	African American	dG/dG	-	-	-
1063	control	European American	dG/TT	-	-	-
1064	control	African American	dG/TT	-	-	-
1065	control	European American	dG/TT	-	-	-
1066	control	African American	dG/TT	-	-	-
1067	control	European American	TT/TT	-	-	-
1068	control	African American	TT/TT	-	-	-
1069	control	African American	dG/TT	-	-	-
1070	control	European American	TT/TT	-	-	-
1071	control	African American	dG/TT	-	-	-
1072	control	European American	No DNA	-	-	-
1073	control	European American	dG/dG	-	-	-
1074	control	African American	dG/TT	-	-	-
1075	control	European American	dG/TT	-	-	-
1076	control	African American	dG/TT	-	-	-
1077	control	African American	dG/dG	-	-	-
1078	control	African American	dG/TT	-	-	-
1079	control	African American	dG/TT	-	-	-
1080	control	European American	TT/TT	-	-	-
1081	control	European American	No DNA	-	-	-
1082	control	European American	dG/TT	-	-	-
1083	control	European American	Undetermined	-	-	-
1084	control	European American	No DNA	-	-	-
1085	control	European American	TT/TT	-	-	-
1086	control	European American	dG/TT	-	-	-
1087	control	African American	dG/TT	-	-	-
1088	control	African American	dG/TT	-	-	-
1089	control	European American	dG/TT	-	-	-
1090	control	European American	dG/dG	-	-	-
1091	control	European American	dG/TT	-	-	-
1092	control	African American	No DNA	-	-	-
1093	control	African American	No DNA	-	-	-
1094	control	European American	dG/TT	-	-	-
1095	control	African American	dG/TT	-	-	-
1096	control	African American	dG/TT	-	-	-
1097	control	European American	dG/TT	-	-	-
1098	control	European American	dG/TT	-	-	-
1099	control	African American	dG/TT	-	-	-
1100	control	African American	dG/dG	-	-	-
1101	control	European American	dG/TT	-	-	-
1102	control	European American	dG/TT	-	-	-
1103	control	African American	dG/dG	-	-	-
1104	control	African American	dG/dG	-	-	-
1105	control	European American	dG/TT	-	-	-
1106	control	African American	Undetermined	-	-	-
1107	control	European American	dG/TT	-	-	-
1108	control	European American	TT/TT	-	-	-
1109	control	European American	TT/TT	-	-	-
1110	control	African American	dG/TT	-	-	-
1111	control	African American	dG/TT	-	-	-
1112	control	African American	TT/TT	-	-	-
1113	control	African American	dG/dG	-	-	-
1114	control	European American	No DNA	-	-	-
1115	control	European American	TT/TT	-	-	-
1116	control	African American	dG/dG	-	-	-
1117	control	African American	TT/TT	-	-	-
1118	control	European American	TT/TT	-	-	-
1119	control	European American	dG/TT	-	-	-
1120	control	African American	No DNA	-	-	-
1121	control	African American	TT/TT	-	-	-
1122	control	European American	TT/TT	-	-	-
1123	control	European American	TT/TT	-	-	-
1124	control	African American	dG/TT	-	-	-
1125	control	African American	No DNA	-	-	-
1126	control	European American	dG/TT	-	-	-
1127	control	African American	dG/TT	-	-	-
1128	control	African American	dG/dG	-	-	-
1129	control	African American	TT/TT	-	-	-
1130	control	European American	TT/TT	-	-	-
1131	control	African American	dG/dG	-	-	-
1132	control	European American	TT/TT	-	-	-
1133	control	European American	TT/TT	-	-	-
1134	control	African American	dG/TT	-	-	-
1135	control	European American	TT/TT	-	-	-
1136	control	African American	dG/TT	-	-	-
1137	control	African American	dG/TT	-	-	-
1138	control	African American	dG/dG	-	-	-
1139	control	African American	dG/dG	-	-	-
1140	control	European American	dG/TT	-	-	-
1141	control	European American	TT/TT	-	-	-
1142	control	European American	dG/TT	-	-	-
1143	control	European American	TT/TT	-	-	-
1144	control	European American	dG/TT	-	-	-
1145	control	African American	dG/dG	-	-	-
1146	control	African American	dG/TT	-	-	-
1147	control	European American	dG/TT	-	-	-
1148	control	African American	dG/TT	-	-	-
1149	control	African American	dG/TT	-	-	-
1150	control	European American	dG/dG	-	-	-
1151	control	European American	No DNA	-	-	-
1152	control	African American	dG/TT	-	-	-
1153	control	European American	TT/TT	-	-	-
1154	control	European American	dG/TT	-	-	-
1155	control	European American	dG/TT	-	-	-
1156	control	African American	dG/dG	-	-	-
1157	control	African American	dG/dG	-	-	-
1158	control	African American	dG/dG	-	-	-
1159	control	European American	dG/TT	-	-	-
1160	control	European American	TT/TT	-	-	-
1161	control	African American	dG/dG	-	-	-
1162	control	African American	dG/dG	-	-	-
1163	control	European American	dG/TT	-	-	-
1164	control	European American	dG/TT	-	-	-
1165	control	European American	TT/TT	-	-	-
1166	control	African American	dG/dG	-	-	-
1167	control	European American	TT/TT	-	-	-
1168	control	European American	Undetermined	-	-	-
1169	control	European American	dG/TT	-	-	-
1170	control	European American	dG/TT	-	-	-
1171	control	African American	dG/dG	-	-	-
1172	control	African American	dG/TT	-	-	-
1173	control	European American	dG/TT	-	-	-
1174	control	European American	TT/TT	-	-	-
1175	control	European American	TT/TT	-	-	-
1176	control	European American	TT/TT	-	-	-
1177	control	African American	dG/TT	-	-	-
1178	control	European American	dG/dG	-	-	-
1179	control	African American	dG/dG	-	-	-
1180	control	African American	dG/TT	-	-	-
1181	control	African American	dG/dG	-	-	-
1182	control	European American	dG/TT	-	-	-
1183	control	European American	TT/TT	-	-	-
1184	control	African American	Undetermined	-	-	-
1185	control	African American	TT/TT	-	-	-
1186	control	European American	dG/TT	-	-	-
1187	control	African American	dG/dG	-	-	-
1188	control	African American	TT/TT	-	-	-
1189	control	African American	dG/dG	-	-	-
1190	control	African American	dG/TT	-	-	-
1191	control	European American	dG/TT	-	-	-
1192	control	European American	TT/TT	-	-	-
1193	control	African American	dG/TT	-	-	-
1194	control	African American	dG/TT	-	-	-
1195	control	European American	TT/TT	-	-	-
1196	control	African American	TT/TT	-	-	-
1197	control	European American	dG/dG	-	-	-
1198	control	African American	dG/TT	-	-	-
1199	control	African American	dG/TT	-	-	-
1200	control	African American	TT/TT	-	-	-
1201	control	African American	dG/TT	-	-	-
1202	control	European American	dG/TT	-	-	-
1203	control	African American	dG/TT	-	-	-
1204	control	African American	dG/TT	-	-	-
1205	control	African American	TT/TT	-	-	-
1206	control	African American	dG/dG	-	-	-
1207	control	African American	dG/dG	-	-	-
1208	control	European American	dG/TT	-	-	-
1209	control	European American	dG/TT	-	-	-
1210	control	European American	dG/TT	-	-	-
1211	control	European American	TT/TT	-	-	-
1212	control	European American	dG/TT	-	-	-
1213	control	African American	dG/TT	-	-	-
1214	control	European American	dG/TT	-	-	-
1215	control	African American	dG/dG	-	-	-
1216	control	European American	TT/TT	-	-	-
1217	control	African American	dG/TT	-	-	-
1218	control	European American	TT/TT	-	-	-
1219	control	European American	dG/TT	-	-	-
1220	control	European American	TT/TT	-	-	-
1221	control	African American	dG/dG	-	-	-
1222	control	African American	TT/TT	-	-	-
1223	control	African American	No DNA	-	-	-
1224	control	African American	dG/TT	-	-	-
1225	control	African American	dG/TT	-	-	-
1226	control	African American	dG/dG	-	-	-
1227	control	African American	TT/TT	-	-	-
1228	control	European American	No DNA	-	-	-
1229	control	European American	dG/dG	-	-	-
1230	control	European American	TT/TT	-	-	-
1231	control	European American	TT/TT	-	-	-
1232	control	European American	dG/TT	-	-	-
1233	control	African American	dG/dG	-	-	-
1234	control	European American	TT/TT	-	-	-
1235	control	African American	dG/dG	-	-	-
1236	control	African American	dG/TT	-	-	-
1237	control	European American	dG/dG	-	-	-
1238	control	African American	dG/dG	-	-	-
1239	control	African American	dG/TT	-	-	-
1240	control	African American	dG/dG	-	-	-
1241	control	European American	TT/TT	-	-	-
1242	control	European American	dG/TT	-	-	-
1243	control	African American	dG/dG	-	-	-
1244	control	European American	TT/TT	-	-	-
1245	control	African American	dG/dG	-	-	-
1246	control	European American	dG/dG	-	-	-
1247	control	African American	dG/TT	-	-	-
1248	control	African American	dG/dG	-	-	-
1249	control	European American	TT/TT	-	-	-
1250	control	European American	TT/TT	-	-	-
1251	control	European American	TT/TT	-	-	-
1252	control	African American	No DNA	-	-	-
1253	control	African American	dG/TT	-	-	-
1254	control	European American	dG/dG	-	-	-
1255	control	European American	TT/TT	-	-	-
1256	control	European American	dG/TT	-	-	-
1257	control	African American	dG/TT	-	-	-
1258	control	African American	dG/dG	-	-	-
1259	control	African American	dG/dG	-	-	-
1260	control	European American	dG/TT	-	-	-
1261	control	African American	dG/dG	-	-	-
1262	control	African American	TT/TT	-	-	-
1263	control	European American	dG/TT	-	-	-
1264	control	European American	dG/TT	-	-	-
1265	control	African American	dG/TT	-	-	-
1266	control	African American	No DNA	-	-	-
1267	control	African American	dG/dG	-	-	-
1268	control	African American	No DNA	-	-	-
1269	control	European American	TT/TT	-	-	-
1270	control	European American	dG/TT	-	-	-
1271	control	African American	dG/TT	-	-	-
1272	control	European American	No DNA	-	-	-
1273	control	European American	TT/TT	-	-	-
1274	control	African American	TT/TT	-	-	-
1275	control	African American	dG/dG	-	-	-
1276	control	European American	dG/TT	-	-	-
1277	control	European American	dG/TT	-	-	-
1278	control	European American	dG/dG	-	-	-
1279	control	European American	TT/TT	-	-	-
1280	control	European American	dG/TT	-	-	-
1281	control	European American	TT/TT	-	-	-
1282	control	European American	dG/dG	-	-	-
1283	control	European American	TT/TT	-	-	-
1284	control	European American	TT/TT	-	-	-
1285	control	European American	dG/TT	-	-	-
1286	control	European American	TT/TT	-	-	-
1287	control	European American	TT/TT	-	-	-
1288	control	African American	dG/TT	-	-	-
1289	control	African American	dG/TT	-	-	-
1290	control	European American	dG/TT	-	-	-
1291	control	African American	TT/TT	-	-	-
1292	control	African American	dG/dG	-	-	-
1293	control	African American	dG/dG	-	-	-
1294	control	African American	TT/TT	-	-	-
1295	control	European American	dG/dG	-	-	-
1296	control	European American	dG/TT	-	-	-
1297	control	African American	dG/dG	-	-	-
1298	control	European American	dG/TT	-	-	-
1299	control	African American	TT/TT	-	-	-
1300	control	African American	dG/TT	-	-	-
1301	control	European American	TT/TT	-	-	-
1302	control	European American	TT/TT	-	-	-
1303	control	African American	dG/dG	-	-	-
1304	control	African American	dG/TT	-	-	-
1305	control	European American	TT/TT	-	-	-
1306	control	European American	No DNA	-	-	-
1307	control	European American	dG/TT	-	-	-
1308	control	African American	dG/dG	-	-	-
1309	control	European American	dG/TT	-	-	-
1310	control	European American	dG/dG	-	-	-
1311	control	European American	No DNA	-	-	-
1312	control	African American	No DNA	-	-	-
1313	control	European American	No DNA	-	-	-
1314	control	European American	dG/dG	-	-	-
1315	control	European American	dG/TT	-	-	-
1316	control	European American	dG/dG	-	-	-
1317	control	African American	dG/TT	-	-	-
1318	control	African American	dG/TT	-	-	-
1319	control	African American	dG/TT	-	-	-
1320	control	African American	dG/TT	-	-	-
1321	control	European American	dG/TT	-	-	-
1322	control	African American	dG/dG	-	-	-
1323	control	African American	dG/TT	-	-	-
1324	control	African American	dG/TT	-	-	-
1325	control	European American	dG/TT	-	-	-
1326	control	European American	TT/TT	-	-	-
1327	control	European American	TT/TT	-	-	-
1328	control	African American	dG/TT	-	-	-
1329	control	African American	dG/TT	-	-	-
1330	control	European American	dG/dG	-	-	-
1331	control	European American	dG/dG	-	-	-
1332	control	European American	dG/dG	-	-	-
1333	control	European American	dG/TT	-	-	-
1334	control	European American	TT/TT	-	-	-
1335	control	European American	dG/TT	-	-	-
1336	control	European American	dG/dG	-	-	-
1337	control	African American	TT/TT	-	-	-
1338	control	European American	dG/TT	-	-	-
1339	control	European American	TT/TT	-	-	-
1340	control	African American	dG/TT	-	-	-
1341	control	European American	TT/TT	-	-	-
1342	control	African American	dG/TT	-	-	-
1343	control	African American	TT/TT	-	-	-
1344	control	European American	dG/dG	-	-	-
1345	control	European American	TT/TT	-	-	-
1346	control	European American	dG/dG	-	-	-
1347	control	African American	dG/TT	-	-	-
1348	control	European American	TT/TT	-	-	-
1349	control	African American	dG/TT	-	-	-
1350	control	European American	dG/TT	-	-	-
1351	control	European American	dG/TT	-	-	-
1352	control	European American	dG/TT	-	-	-
1353	control	African American	dG/TT	-	-	-
1354	control	European American	TT/TT	-	-	-
1355	control	European American	dG/TT	-	-	-
1356	control	European American	dG/TT	-	-	-
1357	control	African American	dG/dG	-	-	-
1358	control	European American	dG/TT	-	-	-
1359	control	European American	TT/TT	-	-	-
1360	control	European American	dG/TT	-	-	-
1361	control	African American	dG/TT	-	-	-
1362	control	European American	dG/TT	-	-	-
1363	control	European American	TT/TT	-	-	-
1364	control	European American	TT/TT	-	-	-
1365	control	European American	TT/TT	-	-	-
1366	control	European American	dG/dG	-	-	-
1367	control	African American	dG/TT	-	-	-
1368	control	African American	dG/dG	-	-	-
1369	control	African American	dG/dG	-	-	-
1370	control	European American	No DNA	-	-	-
1371	control	African American	dG/dG	-	-	-
1372	control	African American	TT/TT	-	-	-
1373	control	European American	TT/TT	-	-	-
1374	control	African American	dG/TT	-	-	-
1375	control	European American	dG/dG	-	-	-
1376	control	African American	dG/TT	-	-	-
1377	control	European American	dG/TT	-	-	-
1378	control	African American	dG/TT	-	-	-
1379	control	African American	dG/dG	-	-	-
1380	control	European American	TT/TT	-	-	-
1381	control	European American	TT/TT	-	-	-
1382	control	European American	TT/TT	-	-	-
1383	control	European American	dG/TT	-	-	-
1384	control	African American	dG/TT	-	-	-
1385	control	European American	dG/dG	-	-	-
1386	control	African American	dG/dG	-	-	-
1387	control	European American	dG/TT	-	-	-
1388	control	African American	dG/TT	-	-	-
1389	control	African American	TT/TT	-	-	-
1390	control	European American	dG/TT	-	-	-
1391	control	African American	dG/dG	-	-	-
1392	control	African American	dG/TT	-	-	-
1393	control	African American	No DNA	-	-	-
1394	control	European American	TT/TT	-	-	-
1395	control	European American	TT/TT	-	-	-
1396	control	African American	dG/TT	-	-	-
1397	control	African American	dG/dG	-	-	-
1398	control	European American	dG/TT	-	-	-
1399	control	European American	No DNA	-	-	-
1400	control	European American	TT/TT	-	-	-
1401	control	European American	dG/TT	-	-	-
1402	control	African American	dG/TT	-	-	-
1403	control	African American	TT/TT	-	-	-
1404	control	African American	dG/TT	-	-	-
1405	control	African American	dG/dG	-	-	-
1406	control	European American	dG/dG	-	-	-
1407	control	African American	dG/TT	-	-	-
1408	control	European American	dG/TT	-	-	-
1409	control	European American	TT/TT	-	-	-
1410	control	European American	TT/TT	-	-	-
1411	control	African American	dG/TT	-	-	-
1412	control	African American	dG/TT	-	-	-
1413	control	European American	TT/TT	-	-	-
1414	control	European American	TT/TT	-	-	-
1415	control	European American	dG/TT	-	-	-
1416	control	European American	TT/TT	-	-	-
1417	control	African American	Undetermined	-	-	-
1418	control	European American	TT/TT	-	-	-
1419	control	African American	dG/TT	-	-	-
1420	control	African American	dG/TT	-	-	-
1421	control	African American	dG/TT	-	-	-
1422	control	African American	dG/TT	-	-	-
1423	control	European American	dG/TT	-	-	-
1424	control	European American	dG/TT	-	-	-
1425	control	European American	No DNA	-	-	-
1426	control	African American	No DNA	-	-	-
1427	control	African American	dG/dG	-	-	-
1428	control	European American	TT/TT	-	-	-
1429	control	European American	dG/TT	-	-	-
1430	control	African American	dG/TT	-	-	-
1431	control	European American	dG/TT	-	-	-
1432	control	European American	dG/dG	-	-	-
1433	control	European American	No DNA	-	-	-
1434	control	African American	dG/TT	-	-	-
1435	control	European American	TT/TT	-	-	-
1436	control	African American	dG/dG	-	-	-
1437	control	African American	dG/dG	-	-	-
1438	control	African American	TT/TT	-	-	-
1439	control	African American	dG/dG	-	-	-
1440	control	African American	dG/dG	-	-	-
1441	control	African American	dG/TT	-	-	-
1442	control	European American	TT/TT	-	-	-
1443	control	European American	No DNA	-	-	-
1444	control	African American	dG/TT	-	-	-
1445	control	African American	No DNA	-	-	-
1446	control	African American	TT/TT	-	-	-
1447	control	European American	dG/TT	-	-	-
1448	control	European American	dG/TT	-	-	-
1449	control	African American	dG/dG	-	-	-
1450	control	European American	dG/dG	-	-	-
1451	control	European American	TT/TT	-	-	-
1452	control	European American	dG/TT	-	-	-
1453	control	European American	TT/TT	-	-	-
1454	control	European American	TT/TT	-	-	-
1455	control	African American	dG/dG	-	-	-
1456	control	European American	TT/TT	-	-	-
1457	control	European American	TT/TT	-	-	-
1458	control	European American	TT/TT	-	-	-
1459	control	African American	TT/TT	-	-	-
1460	control	African American	TT/TT	-	-	-
1461	control	African American	dG/dG	-	-	-
1462	control	European American	dG/dG	-	-	-
1463	control	African American	No DNA	-	-	-
1464	control	European American	dG/TT	-	-	-
1465	control	European American	TT/TT	-	-	-
1466	control	African American	dG/TT	-	-	-
1467	control	African American	dG/dG	-	-	-
1468	control	European American	TT/TT	-	-	-
1469	control	European American	TT/TT	-	-	-
1470	control	African American	TT/TT	-	-	-
1471	control	European American	TT/TT	-	-	-
1472	control	European American	TT/TT	-	-	-
1473	control	European American	dG/dG	-	-	-
1474	control	African American	dG/TT	-	-	-
1475	control	African American	No DNA	-	-	-
1476	control	European American	TT/TT	-	-	-
1477	control	European American	TT/TT	-	-	-
1478	control	African American	dG/TT	-	-	-
1479	control	African American	dG/TT	-	-	-
1480	control	African American	dG/TT	-	-	-
1481	control	European American	TT/TT	-	-	-
1482	control	European American	dG/dG	-	-	-
1483	control	European American	dG/TT	-	-	-
1484	control	African American	TT/TT	-	-	-
1485	control	European American	dG/dG	-	-	-
1486	control	African American	TT/TT	-	-	-
1487	control	European American	dG/TT	-	-	-
1488	control	African American	dG/TT	-	-	-
1489	control	African American	dG/TT	-	-	-
1490	control	European American	dG/TT	-	-	-
1491	control	African American	TT/TT	-	-	-
1492	control	European American	No DNA	-	-	-
1493	control	European American	TT/TT	-	-	-
1494	control	European American	dG/TT	-	-	-
1495	control	European American	dG/TT	-	-	-
1496	control	African American	dG/TT	-	-	-
1497	control	African American	dG/TT	-	-	-
1498	control	European American	TT/TT	-	-	-
1499	control	African American	dG/dG	-	-	-
1500	control	African American	No DNA	-	-	-
1501	control	European American	dG/TT	-	-	-
1502	control	European American	No DNA	-	-	-
1503	control	African American	TT/TT	-	-	-
1504	control	European American	TT/TT	-	-	-
1505	control	European American	dG/TT	-	-	-
1506	control	African American	TT/TT	-	-	-
1507	control	European American	TT/TT	-	-	-
1508	control	European American	No DNA	-	-	-
1509	control	African American	TT/TT	-	-	-
1510	control	European American	TT/TT	-	-	-
1511	control	African American	TT/TT	-	-	-
1512	control	European American	dG/dG	-	-	-
1513	control	African American	dG/TT	-	-	-
1514	control	African American	dG/dG	-	-	-
1515	control	African American	dG/TT	-	-	-
1516	control	European American	TT/TT	-	-	-
1517	control	European American	TT/TT	-	-	-
1518	control	European American	dG/dG	-	-	-
1519	control	African American	dG/TT	-	-	-
1520	control	African American	No DNA	-	-	-
1521	control	African American	dG/TT	-	-	-
1522	control	African American	dG/dG	-	-	-
1523	control	European American	dG/TT	-	-	-
1524	control	African American	dG/dG	-	-	-
1525	control	African American	dG/dG	-	-	-
1526	control	European American	No DNA	-	-	-
1527	control	African American	dG/dG	-	-	-
1528	control	African American	dG/dG	-	-	-
1529	control	European American	dG/TT	-	-	-
1530	control	European American	dG/TT	-	-	-
1531	control	European American	TT/TT	-	-	-
1532	control	European American	dG/dG	-	-	-
1533	control	European American	dG/TT	-	-	-
1534	control	African American	dG/TT	-	-	-
1535	control	African American	dG/TT	-	-	-
1536	control	European American	TT/TT	-	-	-
1537	control	European American	dG/TT	-	-	-
1538	control	African American	dG/TT	-	-	-
1539	control	European American	TT/TT	-	-	-
1540	control	African American	dG/TT	-	-	-
1541	control	European American	No DNA	-	-	-
1542	control	African American	dG/dG	-	-	-
1543	control	African American	dG/TT	-	-	-
1544	control	African American	dG/TT	-	-	-
1545	control	European American	TT/TT	-	-	-
1546	control	European American	TT/TT	-	-	-
1547	control	African American	dG/dG	-	-	-
1548	control	African American	dG/TT	-	-	-
1549	control	African American	dG/dG	-	-	-
1550	control	European American	dG/dG	-	-	-
1551	control	African American	dG/dG	-	-	-
1552	control	European American	dG/TT	-	-	-
1553	control	African American	dG/dG	-	-	-
1554	control	African American	dG/TT	-	-	-
1555	control	African American	dG/TT	-	-	-
1556	control	African American	TT/TT	-	-	-
1557	control	African American	dG/TT	-	-	-
1558	control	African American	dG/dG	-	-	-
1559	control	African American	TT/TT	-	-	-
1560	control	African American	dG/dG	-	-	-
1561	control	European American	dG/dG	-	-	-
1562	control	European American	dG/dG	-	-	-
1563	control	African American	dG/TT	-	-	-
1564	control	African American	dG/TT	-	-	-
1565	control	African American	dG/TT	-	-	-
1566	control	European American	TT/TT	-	-	-
1567	control	African American	dG/dG	-	-	-
1568	control	European American	TT/TT	-	-	-
1569	control	European American	TT/TT	-	-	-
1570	control	African American	dG/TT	-	-	-
1571	control	European American	TT/TT	-	-	-
1572	control	European American	TT/TT	-	-	-
1573	control	European American	dG/TT	-	-	-
1574	control	African American	dG/dG	-	-	-
1575	control	European American	TT/TT	-	-	-
1576	control	African American	dG/dG	-	-	-
1577	control	European American	dG/TT	-	-	-
1578	control	African American	dG/TT	-	-	-
1579	control	African American	dG/TT	-	-	-
1580	control	European American	dG/TT	-	-	-
1581	control	European American	TT/TT	-	-	-
1582	control	African American	TT/TT	-	-	-
1583	control	African American	TT/TT	-	-	-
1584	control	European American	TT/TT	-	-	-
1585	control	African American	dG/TT	-	-	-
1586	control	African American	dG/dG	-	-	-
1587	control	European American	dG/TT	-	-	-
1588	control	European American	dG/TT	-	-	-
1589	control	African American	dG/TT	-	-	-
1590	control	European American	dG/dG	-	-	-
1591	control	European American	dG/TT	-	-	-
1592	control	European American	TT/TT	-	-	-
1593	control	African American	dG/TT	-	-	-
1594	control	European American	TT/TT	-	-	-
1595	control	European American	TT/TT	-	-	-
1596	control	European American	dG/TT	-	-	-
1597	control	African American	dG/TT	-	-	-
1598	control	European American	dG/TT	-	-	-
1599	control	African American	dG/TT	-	-	-
1600	control	European American	No DNA	-	-	-
1601	control	African American	dG/TT	-	-	-
1602	control	European American	dG/TT	-	-	-
1603	control	European American	TT/TT	-	-	-
1604	control	European American	dG/TT	-	-	-
1605	control	European American	TT/TT	-	-	-
1606	control	European American	TT/TT	-	-	-
1607	control	African American	TT/TT	-	-	-
1608	control	European American	dG/TT	-	-	-
1609	control	African American	dG/TT	-	-	-
1610	control	African American	dG/TT	-	-	-
1611	control	European American	dG/dG	-	-	-
1612	control	African American	dG/dG	-	-	-
1613	control	European American	dG/TT	-	-	-
1614	control	European American	dG/TT	-	-	-
1615	control	African American	dG/dG	-	-	-
1616	control	African American	dG/dG	-	-	-
1617	control	African American	dG/dG	-	-	-
1618	control	European American	TT/TT	-	-	-
1619	control	European American	TT/TT	-	-	-
1620	control	African American	dG/dG	-	-	-
1621	control	European American	dG/TT	-	-	-
1622	control	European American	TT/TT	-	-	-
1623	control	African American	dG/TT	-	-	-
1624	control	African American	Undetermined	-	-	-
1625	control	European American	dG/TT	-	-	-
1626	control	European American	TT/TT	-	-	-
1627	control	European American	dG/dG	-	-	-
1628	control	African American	dG/TT	-	-	-
1629	control	European American	TT/TT	-	-	-
1630	control	African American	TT/TT	-	-	-
1631	control	European American	dG/dG	-	-	-
1632	control	European American	TT/TT	-	-	-
1633	control	African American	dG/TT	-	-	-
1634	control	European American	No DNA	-	-	-
1635	control	European American	dG/TT	-	-	-
1636	control	African American	dG/TT	-	-	-
1637	control	European American	dG/TT	-	-	-
1638	control	European American	TT/TT	-	-	-
1639	control	European American	TT/TT	-	-	-
1640	control	African American	dG/TT	-	-	-
1641	control	European American	dG/TT	-	-	-
1642	control	European American	No DNA	-	-	-
1643	control	African American	dG/TT	-	-	-
1644	control	African American	dG/dG	-	-	-
1645	control	European American	dG/TT	-	-	-
1646	control	African American	dG/dG	-	-	-
1647	control	European American	TT/TT	-	-	-
1648	control	European American	TT/TT	-	-	-
1649	control	European American	TT/TT	-	-	-
1650	control	African American	dG/TT	-	-	-
1651	control	European American	No DNA	-	-	-
1652	control	European American	dG/TT	-	-	-
1653	control	European American	dG/TT	-	-	-
1654	control	European American	TT/TT	-	-	-
1655	control	European American	dG/TT	-	-	-
1656	control	African American	TT/TT	-	-	-
1657	control	European American	dG/TT	-	-	-
1658	control	European American	TT/TT	-	-	-
1659	control	African American	TT/TT	-	-	-
1660	control	European American	dG/TT	-	-	-
1661	control	African American	dG/dG	-	-	-
1662	control	European American	dG/dG	-	-	-
1663	control	African American	dG/TT	-	-	-
1664	control	European American	TT/TT	-	-	-
1665	control	African American	dG/TT	-	-	-
1666	control	African American	dG/TT	-	-	-
1667	control	African American	dG/dG	-	-	-
1668	control	European American	No DNA	-	-	-
1669	control	African American	TT/TT	-	-	-
1670	control	African American	TT/TT	-	-	-
1671	control	African American	dG/TT	-	-	-
1672	control	African American	dG/TT	-	-	-
1673	control	African American	dG/TT	-	-	-
1674	control	European American	TT/TT	-	-	-
1675	control	European American	TT/TT	-	-	-
1676	control	African American	dG/TT	-	-	-
1677	control	African American	dG/dG	-	-	-
1678	control	African American	dG/TT	-	-	-
1679	control	African American	dG/dG	-	-	-
1680	control	African American	dG/dG	-	-	-
1681	control	African American	dG/TT	-	-	-
1682	control	African American	TT/TT	-	-	-
1683	control	African American	dG/dG	-	-	-
1684	control	European American	dG/TT	-	-	-
1685	control	European American	No DNA	-	-	-
1686	control	African American	dG/TT	-	-	-
1687	control	European American	dG/TT	-	-	-
1688	control	African American	dG/TT	-	-	-
1689	control	African American	dG/TT	-	-	-
1690	control	African American	dG/dG	-	-	-
1691	control	African American	dG/TT	-	-	-
1692	control	African American	dG/TT	-	-	-
1693	control	European American	No DNA	-	-	-
1694	control	African American	dG/dG	-	-	-
1695	control	European American	dG/TT	-	-	-
1696	control	African American	dG/dG	-	-	-
1697	control	European American	dG/TT	-	-	-
1698	control	European American	TT/TT	-	-	-
1699	control	European American	TT/TT	-	-	-
1700	control	African American	TT/TT	-	-	-
1701	control	European American	TT/TT	-	-	-
1702	control	African American	TT/TT	-	-	-
1703	control	African American	dG/TT	-	-	-
1704	control	European American	TT/TT	-	-	-
1705	control	African American	dG/dG	-	-	-
1706	control	European American	No DNA	-	-	-
1707	control	European American	TT/TT	-	-	-
1708	control	European American	dG/TT	-	-	-
1709	control	European American	No DNA	-	-	-
1710	control	African American	dG/dG	-	-	-
1711	control	European American	TT/TT	-	-	-
1712	control	European American	TT/TT	-	-	-
1713	control	European American	TT/TT	-	-	-
1714	control	European American	dG/TT	-	-	-
1715	control	European American	TT/TT	-	-	-
1716	control	African American	dG/dG	-	-	-
1717	control	African American	dG/dG	-	-	-
1718	control	European American	dG/dG	-	-	-
1719	control	African American	dG/TT	-	-	-
1720	control	African American	dG/dG	-	-	-
1721	control	African American	dG/dG	-	-	-
1722	control	European American	TT/TT	-	-	-
1723	control	African American	TT/TT	-	-	-
1724	control	African American	No DNA	-	-	-
1725	control	African American	dG/TT	-	-	-
1726	control	African American	dG/TT	-	-	-
1727	control	European American	TT/TT	-	-	-
1728	control	European American	No DNA	-	-	-
1729	control	African American	TT/TT	-	-	-
1730	control	African American	dG/dG	-	-	-
1731	control	African American	dG/TT	-	-	-
1732	control	African American	dG/TT	-	-	-
1733	control	African American	dG/dG	-	-	-
1734	control	European American	TT/TT	-	-	-
1735	control	European American	No DNA	-	-	-
1736	control	European American	TT/TT	-	-	-
1737	control	European American	dG/TT	-	-	-
1738	control	European American	dG/TT	-	-	-
1739	control	African American	dG/dG	-	-	-
1740	control	African American	dG/TT	-	-	-
1741	control	African American	TT/TT	-	-	-
1742	control	European American	dG/dG	-	-	-
1743	control	African American	dG/dG	-	-	-
1744	control	European American	TT/TT	-	-	-
1745	control	African American	dG/dG	-	-	-
1746	control	European American	TT/TT	-	-	-
1747	control	African American	dG/TT	-	-	-
1748	control	European American	TT/TT	-	-	-
1749	control	African American	dG/TT	-	-	-
1750	control	European American	dG/TT	-	-	-
1751	control	European American	dG/TT	-	-	-
1752	control	European American	TT/TT	-	-	-
1753	control	African American	dG/TT	-	-	-
1754	control	African American	TT/TT	-	-	-
1755	control	European American	dG/TT	-	-	-
1756	control	African American	dG/dG	-	-	-
1757	control	European American	dG/TT	-	-	-
1758	control	European American	TT/TT	-	-	-
1759	control	European American	TT/TT	-	-	-
1760	control	European American	dG/TT	-	-	-
1761	control	European American	dG/TT	-	-	-
1762	control	African American	dG/TT	-	-	-
1763	control	European American	dG/TT	-	-	-
1764	control	African American	dG/TT	-	-	-
1765	control	African American	dG/TT	-	-	-
1766	control	European American	dG/TT	-	-	-
1767	control	African American	dG/TT	-	-	-
1768	control	European American	TT/TT	-	-	-
1769	control	European American	Undetermined	-	-	-
1770	control	European American	dG/TT	-	-	-
1771	control	European American	dG/TT	-	-	-
1772	control	African American	TT/TT	-	-	-
1773	control	European American	dG/TT	-	-	-
1774	control	European American	TT/TT	-	-	-
1775	control	African American	TT/TT	-	-	-
1776	control	European American	No DNA	-	-	-
1777	control	European American	TT/TT	-	-	-
1778	control	African American	dG/TT	-	-	-
1779	control	European American	dG/TT	-	-	-
1780	control	African American	TT/TT	-	-	-
1781	control	African American	dG/TT	-	-	-
1782	control	European American	TT/TT	-	-	-
1783	control	European American	dG/dG	-	-	-
1784	control	European American	TT/TT	-	-	-
1785	control	African American	dG/TT	-	-	-
1786	control	African American	dG/TT	-	-	-
1787	control	European American	dG/dG	-	-	-
1788	control	African American	dG/dG	-	-	-
1789	control	African American	dG/dG	-	-	-
1790	control	African American	dG/TT	-	-	-
1791	control	African American	dG/dG	-	-	-
1792	control	European American	dG/TT	-	-	-
1793	control	African American	dG/dG	-	-	-
1794	control	European American	dG/TT	-	-	-
1795	control	European American	dG/TT	-	-	-
1796	control	African American	dG/dG	-	-	-
1797	control	European American	dG/dG	-	-	-
1798	control	African American	dG/dG	-	-	-
1799	control	European American	No DNA	-	-	-
1800	control	African American	dG/TT	-	-	-
1801	control	European American	TT/TT	-	-	-
1802	control	African American	dG/TT	-	-	-
1803	control	European American	dG/TT	-	-	-
1804	control	European American	TT/TT	-	-	-
1805	control	African American	No DNA	-	-	-
1806	control	European American	TT/TT	-	-	-
1807	control	African American	dG/TT	-	-	-
1808	control	European American	TT/TT	-	-	-
1809	control	African American	dG/dG	-	-	-
1810	control	European American	TT/TT	-	-	-
1811	control	European American	TT/TT	-	-	-
1812	control	European American	TT/TT	-	-	-
1813	control	African American	dG/TT	-	-	-
1814	control	African American	dG/TT	-	-	-
1815	control	European American	No DNA	-	-	-
1816	control	European American	TT/TT	-	-	-
1817	control	European American	TT/TT	-	-	-
1818	control	African American	dG/dG	-	-	-
1819	control	European American	TT/TT	-	-	-
1820	control	African American	dG/dG	-	-	-
1821	control	European American	dG/TT	-	-	-
1822	control	African American	Undetermined	-	-	-
1823	control	African American	TT/TT	-	-	-
1824	control	African American	TT/TT	-	-	-
1825	control	European American	TT/TT	-	-	-
1826	control	European American	TT/TT	-	-	-
1827	control	European American	TT/TT	-	-	-
1828	control	African American	No DNA	-	-	-
1829	control	African American	dG/TT	-	-	-
1830	control	European American	No DNA	-	-	-
1831	control	African American	dG/dG	-	-	-
1832	control	European American	TT/TT	-	-	-
1833	control	European American	TT/TT	-	-	-
1834	control	African American	dG/TT	-	-	-
1835	control	European American	TT/TT	-	-	-
1836	control	African American	dG/TT	-	-	-
1837	control	African American	dG/dG	-	-	-
1838	control	European American	dG/TT	-	-	-
1839	control	African American	dG/TT	-	-	-
1840	control	European American	dG/TT	-	-	-
1841	control	European American	dG/TT	-	-	-
1842	control	European American	TT/TT	-	-	-
1843	control	African American	TT/TT	-	-	-
1844	control	European American	No DNA	-	-	-
1845	control	European American	dG/dG	-	-	-
1846	control	European American	TT/TT	-	-	-
1847	control	African American	dG/dG	-	-	-
1848	control	African American	dG/dG	-	-	-
1849	control	European American	dG/TT	-	-	-
1850	control	European American	TT/TT	-	-	-
1851	control	European American	TT/TT	-	-	-
1852	control	European American	dG/TT	-	-	-
1853	control	African American	dG/TT	-	-	-
1854	control	African American	Undetermined	-	-	-
1855	control	European American	TT/TT	-	-	-
1856	control	European American	TT/TT	-	-	-
1857	control	European American	dG/TT	-	-	-
1858	control	African American	TT/TT	-	-	-
1859	control	African American	dG/dG	-	-	-
1860	control	African American	TT/TT	-	-	-
1861	control	European American	dG/TT	-	-	-
1862	control	European American	TT/TT	-	-	-
1863	control	African American	dG/dG	-	-	-
1864	control	African American	dG/dG	-	-	-
1865	control	African American	dG/TT	-	-	-
1866	control	European American	dG/dG	-	-	-
1867	control	African American	dG/TT	-	-	-
1868	control	European American	TT/TT	-	-	-
1869	control	European American	TT/TT	-	-	-
1870	control	African American	TT/TT	-	-	-
1871	control	African American	dG/dG	-	-	-
1872	control	European American	dG/TT	-	-	-
1873	control	African American	dG/dG	-	-	-
1874	control	African American	dG/TT	-	-	-
1875	control	European American	TT/TT	-	-	-
1876	control	African American	dG/dG	-	-	-
1877	control	African American	dG/dG	-	-	-
1878	control	European American	dG/dG	-	-	-
1879	control	African American	TT/TT	-	-	-
1880	control	African American	dG/dG	-	-	-
1881	control	European American	No DNA	-	-	-
1882	control	European American	dG/TT	-	-	-
1883	control	European American	dG/TT	-	-	-
1884	control	European American	TT/TT	-	-	-
1885	control	African American	dG/dG	-	-	-
1886	control	European American	TT/TT	-	-	-
1887	control	European American	No DNA	-	-	-
1888	control	European American	dG/TT	-	-	-
1889	control	African American	dG/TT	-	-	-
1890	control	African American	dG/dG	-	-	-
1891	control	African American	dG/TT	-	-	-
1892	control	European American	TT/TT	-	-	-
1893	control	European American	dG/TT	-	-	-
1894	control	African American	dG/TT	-	-	-
1895	control	African American	dG/TT	-	-	-
1896	control	European American	dG/TT	-	-	-
1897	control	European American	dG/dG	-	-	-
1898	control	European American	TT/TT	-	-	-
1899	control	European American	dG/TT	-	-	-
1900	control	European American	No DNA	-	-	-
1901	control	European American	dG/dG	-	-	-
1902	control	European American	TT/TT	-	-	-
1903	control	African American	dG/TT	-	-	-
1904	control	African American	dG/dG	-	-	-
1905	control	European American	dG/dG	-	-	-
1906	control	African American	dG/TT	-	-	-
1907	control	European American	dG/TT	-	-	-
1908	control	European American	dG/TT	-	-	-
1909	control	African American	dG/dG	-	-	-
1910	control	African American	dG/dG	-	-	-
1911	control	European American	TT/TT	-	-	-
1912	control	European American	dG/TT	-	-	-
1913	control	African American	dG/dG	-	-	-
1914	control	African American	dG/TT	-	-	-
1915	control	African American	dG/dG	-	-	-
1916	control	African American	dG/dG	-	-	-
1917	control	European American	dG/TT	-	-	-
1918	control	African American	dG/dG	-	-	-
1919	control	European American	dG/TT	-	-	-
1920	control	African American	dG/dG	-	-	-
1921	control	European American	dG/dG	-	-	-
1922	control	African American	dG/TT	-	-	-
1923	control	European American	dG/dG	-	-	-
1924	control	European American	TT/TT	-	-	-
1925	control	European American	TT/TT	-	-	-
1926	control	European American	TT/TT	-	-	-
1927	control	African American	dG/dG	-	-	-
1928	control	African American	Undetermined	-	-	-
1929	control	European American	No DNA	-	-	-
1930	control	European American	dG/dG	-	-	-
1931	control	European American	TT/TT	-	-	-
1932	control	African American	No DNA	-	-	-
1933	control	European American	dG/TT	-	-	-
1934	control	African American	dG/dG	-	-	-
1935	control	African American	dG/dG	-	-	-
1936	control	African American	dG/TT	-	-	-
1937	control	European American	dG/TT	-	-	-
1938	control	European American	TT/TT	-	-	-
1939	control	African American	dG/dG	-	-	-
1940	control	European American	dG/TT	-	-	-
1941	control	European American	TT/TT	-	-	-
1942	control	African American	dG/dG	-	-	-
1943	control	European American	dG/TT	-	-	-
1944	control	European American	dG/TT	-	-	-
1945	control	European American	No DNA	-	-	-
1946	control	European American	dG/TT	-	-	-
1947	control	African American	dG/dG	-	-	-
1948	control	European American	dG/TT	-	-	-
1949	control	European American	dG/TT	-	-	-
1950	control	African American	dG/TT	-	-	-
1951	control	European American	No DNA	-	-	-
1952	control	African American	dG/TT	-	-	-
1953	control	African American	dG/TT	-	-	-
1954	control	African American	dG/TT	-	-	-
1955	control	African American	dG/dG	-	-	-
1956	control	European American	dG/TT	-	-	-
1957	control	European American	dG/TT	-	-	-
1958	control	African American	dG/dG	-	-	-
1959	control	European American	dG/TT	-	-	-
1960	control	African American	dG/dG	-	-	-
1961	control	African American	dG/TT	-	-	-
1962	control	African American	dG/dG	-	-	-
1963	control	European American	dG/dG	-	-	-
1964	control	African American	dG/dG	-	-	-
1965	control	African American	dG/TT	-	-	-
1966	control	European American	TT/TT	-	-	-
1967	control	European American	dG/dG	-	-	-
1968	control	European American	TT/TT	-	-	-
1969	control	European American	TT/TT	-	-	-
1970	control	European American	dG/TT	-	-	-
1971	control	African American	dG/TT	-	-	-
1972	control	African American	dG/dG	-	-	-
1973	control	European American	dG/TT	-	-	-
1974	control	European American	dG/dG	-	-	-
1975	control	African American	dG/dG	-	-	-
1976	control	African American	dG/TT	-	-	-
1977	control	European American	dG/TT	-	-	-
1978	control	European American	TT/TT	-	-	-
1979	control	European American	TT/TT	-	-	-
1980	control	European American	TT/TT	-	-	-
1981	control	European American	Undetermined	-	-	-
1982	control	African American	dG/TT	-	-	-
1983	control	African American	dG/TT	-	-	-
1984	control	European American	dG/dG	-	-	-
1985	control	African American	TT/TT	-	-	-
1986	control	African American	dG/TT	-	-	-
1987	control	African American	dG/TT	-	-	-
1988	control	European American	TT/TT	-	-	-
1989	control	African American	dG/dG	-	-	-
1990	control	African American	dG/TT	-	-	-
1991	control	European American	dG/TT	-	-	-
1992	control	African American	dG/dG	-	-	-
1993	control	European American	TT/TT	-	-	-
1994	control	African American	dG/TT	-	-	-
1995	control	European American	TT/TT	-	-	-
1996	control	European American	TT/TT	-	-	-
1997	control	European American	dG/dG	-	-	-
1998	control	European American	dG/TT	-	-	-
[truncated: 12 more rows]
